# Supplementary material for: Respiratory Adsorption of Organic Pollutants in Wastewater by Superhydrophobic Phenolic Xerogels
Source: Polymers (Basel). 2022 Apr 14;14(8):1596. doi: 10.3390/polym14081596 (PMC9028260; doi:10.3390/polym14081596)
Supplement: Supplementary file 1 [file polymers-14-01596-s001.zip]

Archive with 3 entries (3 files):
- Supplementary Information.pdf
- Video S1.mp4
- Video S2.mp4
